# Supplementary material for: Application of an EMG-Rehabilitation Robot in Patients with Post-Coronavirus Fatigue Syndrome (COVID-19)—A Feasibility Study
Source: Int J Environ Res Public Health. 2022 Aug 20;19(16):10398. doi: 10.3390/ijerph191610398 (PMC9407702; doi:10.3390/ijerph191610398)
Supplement: Supplementary file 1 [file ijerph-19-10398-s001.zip]

Archive with 1 entries (1 files):
- ijerph-1820811-supplementary.pdf
